# Supplementary material for: Electric Field Effect of the Plasma-Initiated Polymerization of Methyl Methacrylate: A Negatively Charged Long-Lived Radical
Source: Polymers (Basel). 2024 May 24;16(11):1497. doi: 10.3390/polym16111497 (PMC11174972; doi:10.3390/polym16111497)
Supplement: Supplementary file 1 [file polymers-16-01497-s001.zip]

Archive with 1 entries (1 files):
- polymers-3011478-Supplementary File.pdf
